# Supplementary material for: Quantified Morphology of the Cervical and Subdiaphragmatic Vagus Nerves of Human, Pig, and Rat
Source: Front Neurosci. 2020 Nov 4;14:601479. doi: 10.3389/fnins.2020.601479 (PMC7672126; doi:10.3389/fnins.2020.601479)
Supplement: Supplementary file 2 [file Data_Sheet_2.xlsx]

## Sheet: Summary and Lit
Supplement 4 for Pelot et al. 2020, Frontiers in Neuroscience
Species	Level	Median	Mean	SD	Min	Max	Reference	Strain	Sex	Laterality	n	Mean	Measure of variability		Notes
Note: All pig data are from the MT micrographs unless labeled with "IF" to indicate the values were quantified using the segmented anti-fibronectin immunofluorescence micrographs. The perineurium was segmented in the pig IF micrographs, but not the pig MT micrographs.
Note: All rat data are for the largest fascicle in each sample.
Total nerve cross-sectional area (mm^2)
Human	Cervical	2.78305	3.04828	1.34865	0.82602	5.09474	Hammer et al. 2015	n/a	M & F	L	34	7.04	3.36	SD	Data also available as M/F groups, rather than L/R.
										R	32	6.74	2.43	SD	Data also available as M/F groups, rather than L/R.
							Verlinden et al. 2016	n/a	??	L	11	6.992	3.0032	Calculated SD from SEM
										R	11	8.448	2.45099	Calculated SD from SEM
							Hammer et al. 2018	n/a	M & F	L	26	7.3	3.6	SD	Data also available as M/F groups or as all samples combined, rather than L/R.
										R	25	7.2	2.4	SD	Data also available as M/F groups or as all samples combined, rather than L/R.
							Stakenborg et al. 2020	n/a	??	5 R + 1 L	6	3.19523			See note on nerve diameter
Human	Abdominal	1.85407	2.27861	0.888919	1.43846	3.92878	Tailai 1980	n/a	??	Ant	100 cadavers; 139 samples due to multiple trunks	1.91134			Calculated from d_nerve; also see notes on nerve diameter
										Post	100 cadavers; 129 samples due to multiple trunks	3.80133			Calculated from d_nerve; also see notes on nerve diameter
							Gravgaard 1968	n/a	M	Ant (i.e. L)	See note on nerve diameter	3.01719			Calculated from d_nerve; also see notes on nerve diameter
									F	Ant (i.e. L)		2.37787			Calculated from d_nerve; also see notes on nerve diameter
									M	Post (i.e. R)		6.46925			Calculated from d_nerve; also see notes on nerve diameter
									F	Post (i.e. R)		3.56327			Calculated from d_nerve; also see notes on nerve diameter
							Stakenborg et al. 2020	n/a	??	Post	6	2.88324			See note on nerve diameter
Pig	Cervical	3.72311	3.81173	0.701178	3.03506	5.36553	Stakenborg et al. 2020	Landrace	??	R	5	6.72876			See note on nerve diameter
Pig	Abdominal	2.203	2.12668	0.411399	1.56785	2.71443	Stakenborg et al. 2020	Landrace	??	Post	5	3.4143			See note on nerve diameter
Rat	Cervical	0.0532761	0.0525789	0.0101916	0.0396596	0.0674521	Fazan and Lachat 1997	Wistar	M	R	6	0.0635	0.0072	SD	Used oldest control group (185 days after inoculation). Units of fasicular area in Table 1 of paper incorrectly labeled as mm2; should be *10^-3 mm2. Methods mention samples from proximal & distal cVN, but those sample groups are not mentioned in the results.
												0.0400086			Calculated mean(A_nerve) from mean(d_nerve)
							Licursi de Alcântara et al. 2008	SHR	M & F	L	10 rats; 20 samples	0.062007	0.008822	Calculated SD from SEMs	Average values from male/female & rostral/caudal cervical vagus nerve samples. Converted SEM from each average value to SD for all 20 samples.
										R	10 rats; 20 samples	0.070255	0.007665	Calculated SD from SEMs	Average values from male/female & rostral/caudal cervical vagus nerve samples. Converted SEM from each average value to SD for all 20 samples.
Rat	Abdominal	0.0143651	0.0144993	0.00313517	0.00954932	0.0187702	Prechtl and Powley 1985	SD	M & F	Ant, level of diaphragm	22	0.00817128			Calculated from d_nerve
										Post, level of diaphragm	22	0.00933132			Calculated from d_nerve
										Ant, gastric trunk	22	0.0058088			Calculated from d_nerve
										Post, gastric trunk	22	0.00708822			Calculated from d_nerve
Effective nerve diameter (mm)
Human	Cervical	1.88242	1.92173	0.460065	1.02553	2.54692	Hammer et al. 2015	n/a	M & F	L	34	2.99393			Calculated from A_nerve; diameter reported in the paper is largest diameter, not effective diameter (mean +/- SD = 4.65 +/- 1.26 mm). Data also available as M/F groups, rather than L/R.
										R	32	2.92944			Calculated from A_nerve; diameter reported in the paper is largest diameter, not effective diameter (mean +/- SD = 4.59 +/- 1.30 mm). Data also available as M/F groups, rather than L/R.
							Verlinden et al. 2016	n/a	??	L	11	2.9837			Calculated from A_nerve
										R	11	3.27968			Calculated from A_nerve
							Hammer et al. 2018	n/a	M & F	L	26	3.04871			Calculated from A_nerve; diameters reported in the paper are largest (mean +/- SD = 4.65 +/- 1.26 mm) and smallest diameters (mean +/- SD = 4.65 +/- 1.26 mm), not effective diameter. Data also available as M/F groups or as all samples combined, rather than L/R.
										R	25	3.02776			Calculated from A_nerve; diameters reported in the paper are largest (mean +/- SD = 4.65 +/- 1.26 mm) and smallest diameters (mean +/- SD = 4.65 +/- 1.26 mm), not effective diameter. Data also available as M/F groups or as all samples combined, rather than L/R.
							Stakenborg et al. 2020	n/a	??	5 R + 1 L	6	2.017	0.347	SD	Methods for measuring diameter from IF micrographs unclear.
Human	Abdominal	1.53645	1.67696	0.316478	1.35333	2.23658	Tailai 1980	n/a	??	Ant	100 cadavers; 139 samples due to multiple trunks	1.56	0.5	Rough estimate of SD from histogram of "trunk sizes".	Mean estimated from histogram of "trunk sizes" using center of each bin and weighted sum. Methods unclear for measurement of trunk size (assumed to be nerve diameter).
										Post	100 cadavers; 129 samples due to multiple trunks	2.2	0.5	Rough estimate of SD from histogram of "trunk sizes".	Mean estimated from histogram of "trunk sizes" using center of each bin and weighted sum. Methods unclear for measurement of trunk size (assumed to be nerve diameter).
							Gravgaard 1968	n/a	M	Ant (i.e. L)	Not clear; text suggests either 51 samples across the four groups (M and F for left and right) or 51 subjects (M+F) with left and right samples collected from each subject	1.96	0.99	SD?	Diameter measured in situ. "If the nerve was divided into two, the sum of the diameters was taken. Cases with a more pronounced splitting were omitted." Reported 1.86+/-0.8 for all left/anterior nerve samples (compiled across sex).
									F	Ant (i.e. L)		1.74	0.81	SD?	Diameter measured in situ. "If the nerve was divided into two, the sum of the diameters was taken. Cases with a more pronounced splitting were omitted." Reported 1.86+/-0.8 for all left/anterior nerve samples (compiled across sex).
									M	Post (i.e. R)		2.87	1.49	SD?	Diameter measured in situ. "If the nerve was divided into two, the sum of the diameters was taken. Cases with a more pronounced splitting were omitted." Reported 2.53+/-1.27 for all right/posterior nerve samples (compiled across sex).
									F	Post (i.e. R)		2.13	1.08	SD?	Diameter measured in situ. "If the nerve was divided into two, the sum of the diameters was taken. Cases with a more pronounced splitting were omitted." Reported 2.53+/-1.27 for all right/posterior nerve samples (compiled across sex).
							Stakenborg et al. 2020	n/a	??	Post	6	1.916	0.472	SD	Methods for measuring diameter from IF micrographs unclear.
Pig	Cervical	2.17725	2.19534	0.194848	1.9658	2.61373	Stakenborg et al. 2020	Landrace	??	R	5	2.927	0.777	SD	Methods for measuring diameter from IF micrographs unclear.
Pig	Abdominal	1.6748	1.63847	0.161478	1.41289	1.85907	Stakenborg et al. 2020	Landrace	??	Post	5	2.085	0.274	SD	Methods for measuring diameter from IF micrographs unclear.
Rat	Cervical	0.260448	0.257668	0.0249376	0.224713	0.293057	Fazan and Lachat 1997	Wistar	M	R	6	0.2257	0.024	SD	Used oldest control group (185 days after inoculation). Units of fasicular area in Table 1 of paper incorrectly labeled as mm2; should be *10^-3 mm2. Methods mention samples from proximal & distal cVN, but those sample groups are not mentioned in the results.
												0.2843			Calculated mean(d_nerve) from mean(A_nerve)
							Licursi de Alcântara et al. 2008	SHR	M & F	L	10 rats; 20 samples	0.28098			Calculated mean(d_nerve) from mean(A_nerve); diameters reported in the paper are the smallest diameter <fill in values>, not effective diameter.
										R	10 rats; 20 samples	0.299084			Calculated mean(d_nerve) from mean(A_nerve); diameters reported in the paper are the smallest diameter <fill in values>, not effective diameter.
Rat	Abdominal	0.135241	0.13515	0.0148303	0.110266	0.154593	Prechtl and Powley 1985	SD	M & F	Ant, level of diaphragm	22	0.102	0.0187617	Calculated SD from SEMs
										Post, level of diaphragm	22	0.109	0.0140712	Calculated SD from SEMs
										Ant, gastric trunk	22	0.086	0.0140712	Calculated SD from SEMs
										Post, gastric trunk	22	0.095	0.0140712	Calculated SD from SEMs
Number of fascicles (unitless)
Human	Cervical	5	6.66667	4.5	1	15	Verlinden et al. 2016	n/a	??	L	11	5	3.31662	Calculated SD from SEM
										R	11	8	6.63325	Calculated SD from SEM
							Seki et al. 2014	n/a	M & F	L	28	6.46	3.125	mean(abs(quartile - median))
										R	29	9.14	3	mean(abs(quartile - median))
							Hammer et al. 2018	n/a	M & F	L	26	5.1	4.1		Data also available as M/F groups or as all samples combined, rather than L/R.
										R	25	5.2	2.6		Data also available as M/F groups or as all samples combined, rather than L/R.
							Stakenborg et al. 2020	n/a	??	5 R + 1 L	6	7	3
Human	Abdominal	3	4.88889	3.95109	1	13	Stakenborg et al. 2020	n/a	??	Post	6	16	6
Pig	Cervical	43	46.8889	10.3494	33	63	Stakenborg et al. 2020	Landrace	??	R	5	46	10
Pig	Abdominal	36	38.2222	7.0848	29	49	Stakenborg et al. 2020	Landrace	??	Post	5	43	8
Rat	Cervical	1	1	0	1	1	Fazan and Lachat 1997	Wistar	M	R	6	1			Results state that all nerves were monofascicular, but not clear from methods whether dissections would have identified smaller nearby fascicles.
							Licursi de Alcântara et al. 2008	SHR	M & F	R & L	10 rats; 40 samples	1			Results state that all nerves were monofascicular, but not clear from methods whether dissections would have identified smaller nearby fascicles.
Rat	Abdominal	1	1	0	1	1	See Prechtl and Powley 1985
Effective fascicle diameters (mm)
Human	Cervical	0.306825	0.354797	0.225996	0.0535361	1.06054
Human	Abdominal	0.119511	0.163475	0.145707	0.00679661	0.587113
Pig	Cervical	0.150216	0.154524	0.0578688	0.0382672	0.399078
Pig	Abdominal	0.107263	0.110142	0.0437964	0.0236991	0.25301
Rat	Cervical	0.251362	0.248578	0.024268	0.217099	0.284123	Fazan and Lachat 1997	Wistar	M	R	6	0.2257	0.024	SD	Used oldest control group (185 days after inoculation). Units of fasicular area in Table 1 of paper incorrectly labeled as mm2; should be *10^-3 mm2. Methods mention samples from proximal & distal cVN, but those sample groups are not mentioned in the results.
												0.2843			Calculated mean(d_nerve) from mean(A_nerve)
							Licursi de Alcântara et al. 2008	SHR	M & F	L	10 rats; 20 samples	0.2405	0.032	Calculated SD from SEMs	Average values from male/female & rostral/caudal cervical vagus nerve samples. Converted SEM from each average value to SD for all 20 samples.
												0.28098			Calculated mean(d_nerve) from mean(A_nerve)
										R	10 rats; 20 samples	0.26525	0.033	Calculated SD from SEMs	Average values from male/female & rostral/caudal cervical vagus nerve samples. Converted SEM from each average value to SD for all 20 samples.
												0.299084			Calculated mean(d_nerve) from mean(A_nerve)
Rat	Abdominal	0.129484	0.121137	0.032307	0.0393496	0.149593
Endoneurial cross-sectional area (mm^2)
Human	Cervical	0.849683	0.922075	0.337311	0.339205	1.47519	Verlinden et al. 2016	n/a	??	L	11	0.753915	0.339921	Calculated SD from SEM
										R	11	1.08949	0.326147	Calculated SD from SEM
							Seki et al. 2014	n/a	M & F	L	28	1.32	0.26	mean(abs(quartile - median))
										R	29	1.84	0.27	mean(abs(quartile - median))
Human	Abdominal	0.128898	0.18228	0.0881689	0.0997605	0.337528
Pig	Cervical	0.965504	1.00237	0.202315	0.748061	1.39093
Pig	Abdominal	0.416814	0.421591	0.0686897	0.331586	0.52723
Pig (IF)	Cervical	0.940483	0.953002	0.206297	0.736721	1.19432
Pig (IF)	Abdominal	0.375526	0.37183	0.0383268	0.328234	0.408032
Rat	Cervical	0.0496238	0.0489417	0.00957962	0.0370173	0.0634021
Rat	Abdominal	0.0133206	0.0154927	0.00684055	0.0106616	0.0329497
Endoneurial cross-sectional area as percent of total nerve cross-sectional area (%)
Human	Cervical	32.011	32.233	7.89814	22.2017	43.7182	Verlinden et al. 2016	n/a	??	L	11	10.7825			Calculated using endoneurial and total nerve cross-sectional areas
										R	11	12.8964			Calculated using endoneurial and total nerve cross-sectional areas
Human	Abdominal	7.48617	8.83136	5.2984	4.21325	19.2216
Pig	Cervical	25.7107	26.6297	5.2675	20.6007	36.7951
Pig	Abdominal	19.3346	20.2943	3.98302	13.7873	25.7446
Pig (IF)	Cervical	24.7539	24.8866	5.9918	18.5207	31.518
Pig (IF)	Abdominal	18.5444	18.0875	2.17659	15.0542	20.2069
Rat	Cervical	92.9784	93.0573	0.424638	92.5921	93.9958
Rat	Abdominal	91.4047	90.9699	1.99867	86.4116	93.7858
Perineurial cross-sectional area (mm^2)
Human	Cervical	0.251298	0.246121	0.0721485	0.106276	0.337472
Human	Abdominal	0.0656293	0.0689873	0.0213934	0.0473923	0.117317
Pig (IF)	Cervical	0.203211	0.198864	0.0847374	0.106642	0.282392
Pig (IF)	Abdominal	0.0841405	0.0821222	0.00714158	0.0721122	0.0880957
Rat	Cervical	0.0036523	0.00363726	0.000661154	0.00264231	0.00480572
Rat	Abdominal	0.00125261	0.00154937	0.000795535	0.00097613	0.00339936
Perineurial cross-sectional area as percent of total nerve cross-sectional area (%)
Human	Cervical	7.90603	8.86702	2.47192	6.22153	12.8661
Human	Abdominal	3.22766	3.42182	1.5893	1.64942	5.9677
Pig (IF)	Cervical	5.38329	5.06456	1.75332	2.6809	6.81074
Pig (IF)	Abdominal	4.05772	4.00274	0.523178	3.31807	4.57745
Rat	Cervical	7.02165	6.9427	0.424638	6.00416	7.40788
Rat	Abdominal	8.59528	9.03011	1.99867	6.2142	13.5884
Epineurial cross-sectional area (mm^2)
Human	Cervical	1.59481	1.88009	1.03536	0.380539	3.62663
Human	Abdominal	1.66202	2.02734	0.887317	1.07612	3.69556
Pig	Cervical	2.75664	2.80937	0.640375	2.19974	4.23696
Pig	Abdominal	1.78619	1.70509	0.388838	1.16672	2.18961
Pig (IF)	Cervical	2.7357	2.75612	0.726585	1.98154	3.57155
Pig (IF)	Abdominal	1.53054	1.63591	0.388007	1.31533	2.16724
Rat	Cervical	0	0	0	0	0
Rat	Abdominal	0	0	0	0	0
Epineurial cross-sectional area as percent of total nerve cross-sectional area (%)
Human	Cervical	60.0829	58.9	9.39973	46.0689	71.5767
Human	Abdominal	89.8752	87.7468	6.75971	74.8107	94.0637
Pig	Cervical	74.2893	73.3703	5.2675	63.2049	79.3993
Pig	Abdominal	80.6654	79.7057	3.98302	74.2554	86.2127
Pig (IF)	Cervical	69.8628	70.0488	7.41839	61.6712	78.7984
Pig (IF)	Abdominal	77.1828	77.9098	2.58312	75.6458	81.6277
Rat	Cervical	0	0	0	0	0
Rat	Abdominal	0	0	0	0	0
